# Supplementary material for: Adaptation of the periplasm to maintain spatial constraints essential for cell envelope processes and cell viability
Source: eLife. 2022 Jan 27;11:e73516. doi: 10.7554/eLife.73516 (PMC8824477; doi:10.7554/eLife.73516)
Supplement: Source data 1. [file elife-73516-supp7.zip]

Archive with 9 entries (8 files):
- Source_data/
- Source_data/Figure_1B-Source_data.jpg
- Source_data/Figure_1B-Source_data.pdf
- Source_data/Figure_S1C-Source_data.jpg
- Source_data/Figure_S1C-Source_data.pdf
- Source_data/Figure_S3B-Source_data.pdf
- Source_data/Figure_S3B-source_data.TIF
- Source_data/Figure_S5-Source_data.jpg
- Source_data/Figure_S5-Source_data.pdf
